# Supplementary material for: Cluster Sampling Bias in Government-Sponsored Evaluations: A Correlational Study of Employment and Welfare Pilots in England
Source: PLoS One. 2016 Aug 9;11(8):e0160652. doi: 10.1371/journal.pone.0160652 (PMC4978397; doi:10.1371/journal.pone.0160652)
Supplement: S1 Table — (XLSX) [file pone.0160652.s001.xlsx]

## Sheet: Sift
KEYWORD	CODE	INTERVENTION	AMBIGUATION	& NO ALMP	& NOT LABOUR
Pilot	RR 786	Active at 60	0	1	1
Pilot	RR ???	Attendance Allowance	0	1	1
Prototype	RR 136	Better Government for Older People Prototypes	0	1	1
Pilot	RR 225	certification of incapacity for work by non-medical healthcare professionals	0	1	1
Pilot	RR 198	community sentences and withdrawal of benefits pilots	0	1	1
Pilot	RR ???	Deduction from Earnings Orders	0	1	1
Demonstration	RR 822	Direct Payments Demonstration	0	1	1
Pilot	RR 13	Disability Working Allowance Self Assessment Form	0	1	1
Pilot	IHR 74	Earnings Top Up	0	0	1
Pilot	IHR 15	Earnings Top-up	0	0	1
Pilot	IHR 75	Earnings Top-up	0	0	1
Pilot	RR ??	Earnings Top-up	0	0	1
Pilot	RR ??	Earnings Top-up	0	0	1
Pilot	RR 131	Earnings Top-up	0	0	1
Pilot	RR 132	Earnings Top-up	0	0	1
Pilot	RR 133	Earnings Top-up	0	0	1
Pilot	RR 135	Earnings Top-up	0	0	1
Pilot	RR 95	Earnings Top-up	0	0	1
Trial	WPA 70	Electronic medical certificate (eMed3)	0	1	1
	WAE 1	Employment Service "obtaining results" pilot	0	1	1
Pilot	RR 256	Engaging Physicians, Benefiting Patients pilot	0	1	1
Pilot	IHR 119	Evidence Gathering Pilot	0	1	1
	WAE 11	Extended Project Works Pilots	0	0	1
	WAE 10	First Project Work Pilots	0	0	1
Pilot	RR ???	GP Education Pilot	0	1	1
Pilot	IHR 60	Helping Pensioners (pensioners eligible to IS)	0	1	1
Pilot	RR 105	Helping Pensioners (pensioners eligible to IS)	0	1	1
Pilot	RR 508	In and Out of Work pilots	0	1	1
Pilot	RR 420	Independent Case Examiner	0	1	1
	WAE 110	Internet Access for Jobcentre Staff Pilot	0	1	1
Pilot	RR ???	JCP customer satisf survey	1	1	1
Pilot	RR 282	JCP customer satisf survey	1	1	1
Pilot	RR 338	JCP customer satisf survey	1	1	1
Pilot	RR ???	Job Outcome Target Pilots	0	1	1
Pilot	RR 302	Job Outcome Target Pilots	0	1	1
Pilot	RR 316	Job Outcome Target Pilots	0	1	1
Pilot	RR 320	Job Outcome Target Pilots	0	1	1
Pilot	RR 409	Job Outcome Target Pilots	0	1	1
	WAE 123	Jobpoints	0	1	1
	WAE 76	Jobpoints	0	1	1
Pilot	IH 4	Letter on Demand pilot	0	1	1
Pilot	IH 5	Letter on Demand pilot	0	1	1
Pilot	RR ???	LinkAge Plus (LAP)	0	1	1
Pilot	RR ???	LinkAge Plus (LAP)	0	1	1
Pilot	RR ???	LinkAge Plus (LAP)	0	1	1
Pilot	RR 807	LinkAge Plus (LAP)	0	1	1
Pilot	WPA 53	LinkAge Plus (LAP)	0	1	1
Pathfinder	RR 688	Local Housing Allowance	0	1	1
Pathfinder	RR 689	Local Housing Allowance	0	1	1
Pilot	RR 189	Medical Evidence Gathering pilot	0	1	1
Pilot	IHR 129	Medical Evidence Gathering pilot	0	1	1
Trial	IHR 1	Mistake	1	1	1
Demonstration	RR ???	Not a pilot	1	1	1
Trial	RR 817	Not a pilot	1	1	1
Pilot	RR 819	Not a pilot	1	1	1
Experiment	WPA 14	Not a pilot	1	1	1
Experiment	WPA 18	Not a pilot	1	1	1
Experiment	WPA 43	Not a pilot	1	1	1
Experiment	WPA 87	Not a pilot	1	1	1
Pilot	RR 793	Occupational Health Advice Lines	0	1	1
Pilot	RR 660	Off-Flows Potentially to Employment (OPtE)	0	1	1
Prototype	RR 690	Pension	1	1	1
Pilot	IHR 116	Pension Service's Interactive Digital Television Pilot	0	1	1
Pilot	RR 692	Pension, Disability and Carers Service	1	1	1
Pilot	RR 294	Providing pensions information and advice in the workplace	0	1	1
Pilot	RR ???	Race Equality Procurement	0	1	1
Pilot	IHR 97	Registered Social Landlord Pilot	1	1	1
Pilot	IHR 13	Review of the Complaints Procedure in the Benefits Agency	0	1	1
Pilot	RR 728	Sanctions of HB	0	1	1
Pilot	RR 421	Standard Operating Model	0	1	1
Pilot	RR 422	Standard Operating Model	0	1	1
Trial	RR ???	Talk on Trial	1	1	1
Trial	RR 344	Talk on Trial	1	1	1
Pilot	IHR 33	The Departures Pilot Scheme	0	1	1
Trial	RR 741	Trial incapacity benefits reassessment	0	1	1
Pilot	IHR 99	Underoccupier Incentive Scheme	0	1	1
Trailblazer	RR 824	Very Long-Term Unemployed Trailblazer	0	0	1
Pilot	RR 716	Voice Risk Analysis Pilots	0	1	1
Pilot	RR ???	WORKSTEP	1	1	1
Pilot	RR 619	Access to Work	0	0	0
Pilot	RR 620	Access to Work	0	0	0
Pathfinder	RR 328	Action Teams for Jobs	0	0	0
Pilot	RR 611	Adult Learning Option (ALO)	0	0	0
Trial	RR 518	Back to Work group sessions	0	0	0
Pilot	RR 307	Basic Skills Mandatory Training	0	0	0
Pilot	RR 385	Basic Skills Mandatory Training	0	0	0
Pilot	RR 637	Better-off in Work Credit	0	0	0
Pilot	RR 666	Better-off in Work Credit	0	0	0
Pilot	WPA 78	Care First Careers Pilot	0	0	0
Pilot	RR 730	Child Poverty Pilots 2008	0	0	0
Pathfinder	RR 639	City Strategy	0	0	0
Pathfinder	RR 678	City Strategy	0	0	0
Trial	IHR 2	Drug and alcohol addiction trial	0	0	0
Pilot	RR 826	Employment Advisor (EA)	0	0	0
Pilot	RR ???	Employment Zones	0	0	0
	WAE 171	Employment Zones, New Deals	0	0	0
Trial	RR ???	ERA	0	0	0
Demonstration	RR ???	ERA	0	0	0
Demonstration	RR ???	ERA	0	0	0
Pilot	RR ???	ERA	0	0	0
Trial	RR ???	ERA	0	0	0
Demonstration	RR 330	ERA	0	0	0
Demonstration	RR 381	ERA	0	0	0
Demonstration	RR 412	ERA	0	0	0
Demonstration	RR 727	ERA	0	0	0
Demonstration	RR 759	ERA	0	0	0
Demonstration	RR 765	ERA	0	0	0
Demonstration	WPA 105	ERA	0	0	0
Demonstration	WPA 32	ERA	0	0	0
Experiment	WPA 39	ERA	0	0	0
Demonstration	WPA 64	ERA	0	0	0
Experiment	WPA 77	ERA	0	0	0
Experiment	WPA 96	ERA	0	0	0
Pilot	RR 229	Ethnic Minority Outreach	0	0	0
Pilot	RR 720	Face-to-Face Guidance Pilot	0	0	0
Pilot	RR ???	Fair Cities	0	0	0
Pilot	RR 428	Fair Cities	0	0	0
Pilot	RR 792	Fit for Work Service	0	0	0
Pilot	RR ???	ND50+ (2) IAP	0	0	0
Pilot	RR 388	ND50+ (2) IAP	0	0	0
Pilot	RR 708	In Work Retention Pilot	0	0	0
Trial	RR 618	Integrated Employment and Skills	0	0	0
Trial	RR 749	Integrated Employment and Skills	0	0	0
Pathfinder	IHR 111	Jobcentre Plus Pathfinder	0	0	0
Pathfinder	IHR 126	Jobcentre Plus Pathfinder	0	0	0
Pathfinder	RR 222	Jobcentre Plus Pathfinder	0	0	0
Pathfinder	RR 223	Jobcentre Plus Pathfinder	0	0	0
Pathfinder	RR 253	Jobcentre Plus Pathfinder	0	0	0
Pathfinder	RR 284	Jobcentre Plus Pathfinder	0	0	0
Pilot	RR 238	Jobcentre Plus Window Display Pilot	0	0	0
Pilot	RR ???	Jobseeker Mandatory Activity	0	0	0
Trial	RR 580	Jobseekers Regime	0	0	0
Pilot	IHR 122	JRRP	0	0	0
Pilot	RR 227	JRRP	0	0	0
Pilot	RR 273	JRRP	0	0	0
Pilot	RR 274	JRRP	0	0	0
Pilot	RR 305	JRRP	0	0	0
Pilot	RR 339	JRRP	0	0	0
Pilot	RR 342	JRRP	0	0	0
Pilot	WPA 45	JRRP	0	0	0
Pilot	RR 300	JSA Intervention Regime Pilots	0	0	0
Pilot	RR 382	JSA Intervention Regime Pilots	0	0	0
Pathfinder	RR 744	London City Strategy ESOL Pilot	0	0	0
Pilot	RR 415	Lone Parents Pilots	0	0	0
Pilot	RR 423	Lone Parents Pilots	0	0	0
Pilot	RR 606	Lone Parents Pilots	0	0	0
Prototype	RR 90	Lone Parents Prototype	0	0	0
	WAE 38	ND25+ (1) Pilots	0	0	0
	WAE 43	ND25+ (1) Pilots	0	0	0
	WAE 59	ND25+ (1) Pilots	0	0	0
	WAE 69	ND25+ (1) Pilots	0	0	0
	WAE 81	ND25+ (1) Pilots	0	0	0
Pilot	RR 366	ND25+ (2) GtW	0	0	0
Pilot	RR 367	ND25+ (2) GtW	0	0	0
Pilot	RR 362	ND50+ (2) IAP	0	0	0
	WAE 161	ND25+ (1) Pilots	0	0	0
	WAE 103	ND50+ (1) Pathfinder	0	0	0
	WAE 68	ND50+ (1) Pathfinder	0	0	0
Pilot	IHR 79	NDDP (1) Pilots	0	0	0
Pilot	IHR 82	NDDP (1) Pilots	0	0	0
Pilot	IHR 89	NDDP (1) Pilots	0	0	0
Pilot	IHR 90	NDDP (1) Pilots	0	0	0
Pilot	RR 106	NDDP (1) Pilots	0	0	0
Trial	RR 141	NDDP (1) Pilots	0	0	0
Pilot	RR 143	NDDP (2) Innovative schemes	0	0	0
Pilot	RR 144	NDDP (1) Pilots	0	0	0
Pilot	RR 160	NDDP (1) Pilots	0	0	0
Pilot	RR 231	NDDP (1) Pilots	0	0	0
Trial	RR 766	ND50+ (1) Pathfinder	0	0	0
	WAE 198	NDDP	0	0	0
Prototype	IHR 42	NDLP (1)	0	0	0
Prototype	IHR 63	NDLP (1)	0	0	0
Pilot	RR ???	NDLP (1)	0	0	0
Prototype	RR ???	NDLP (1)	0	0	0
Prototype	RR ???	NDLP (1)	0	0	0
Prototype	RR ???	NDLP (1)	0	0	0
Prototype	RR ???	NDLP (1)	0	0	0
Experiment	RR 356	NDLP (1)	0	0	0
Prototype	RR 368	NDLP (1)	0	0	0
Pilot	RR 426	NDLP (1)	0	0	0
Prototype	RR 92	NDLP (1)	0	0	0
	WAE 119	NDLP (1)	0	0	0
	WAE 90	NDLP (1)	0	0	0
Pilot	RR 731	NDLP + In-Work Credit	0	0	0
Pilot	RR 732	NDLP + In-Work Credit	0	0	0
	WAE 89	NDLP (2) Innovative schemes	0	0	0
	WAE 35	NDP	0	0	0
	WAE 16	NDYP (1) Pathfinder	0	0	0
	WAE 25	NDYP (1) Pathfinder	0	0	0
	WAE 29	NDYP (1) Pathfinder	0	0	0
	WAE 30	NDYP (1) Pathfinder	0	0	0
	WAE 34	NDYP (1) Pathfinder	0	0	0
	WAE 7	NDYP (1) Pathfinder	0	0	0
	WAE 8	NDYP (1) Pathfinder	0	0	0
	WAE 50	NDYP (2) Intensive Gateway	0	0	0
	WAE 164	NDYP (3) Tailored Pathways	0	0	0
Pathfinder	WPA 23	NDYP (1) Pathfinder	0	0	0
	WAE 211	New Deal Next Phase	0	0	0
Pilot	RR 605	Next Steps Test Bed Regional Pilots, the ACE Pilots, and Exit to Work	0	0	0
	WAE 84	Northern Region Call Centre Pilot	0	0	0
	WAE 97	Occupational Skills Pilots	0	0	0
Pilot	IHR 103	ONE	0	0	0
Pilot	IHR 84	ONE	0	0	0
Pilot	RR ??	ONE	0	0	0
Pilot	RR 139	ONE	0	0	0
Pilot	RR 140	ONE	0	0	0
Pilot	RR 149	ONE	0	0	0
Pilot	RR 150	ONE	0	0	0
Pilot	RR 154	ONE	0	0	0
Pilot	RR 156	ONE	0	0	0
Pilot	RR 166	ONE	0	0	0
Pilot	RR 167	ONE	0	0	0
Pilot	RR 183	ONE	0	0	0
	WAE 26	Open Access Kiosks	0	0	0
Trailblazer	RR ???	Options and Choices Events	0	0	0
Pilot	RR 401	ND50+ (3) Outreach	0	0	0
Pilot	RR ???	Pathways Advisory Service	0	0	0
Pilot	RR ???	Pathways to Work	0	0	0
Pilot	RR ???	Pathways to Work	0	0	0
Pilot	RR ???	Pathways to Work	0	0	0
Pilot	RR ???	Pathways to Work	0	0	0
Pilot	RR ???	Pathways to Work	0	0	0
Pilot	RR ???	Pathways to Work	0	0	0
Pilot	RR ???	Pathways to Work	0	0	0
Pilot	RR ???	Pathways to Work	0	0	0
Pilot	RR ???	Pathways to Work	0	0	0
Pilot	RR 259	Pathways to Work	0	0	0
Pilot	RR 278	Pathways to Work	0	0	0
Pilot	RR 323	Pathways to Work	0	0	0
Pilot	RR 345	Pathways to Work	0	0	0
Pilot	RR 346	Pathways to Work	0	0	0
Pilot	RR 353	Pathways to Work	0	0	0
Pilot	RR 354	Pathways to Work	0	0	0
Pilot	RR 398	Pathways to Work	0	0	0
Pilot	RR 418	Pathways to Work	0	0	0
Pilot	RR 586	Pathways to Work	0	0	0
Pilot	RR 627	Pathways to Work	0	0	0
Pilot	RR 653	Pathways to Work	0	0	0
	WAE 162	Pathways to Work	0	0	0
	WAE 212	Pathways to Work	0	0	0
Pilot	WPA 26	Pathways to Work	0	0	0
Pilot	WPA 65	Pathways to Work	0	0	0
Pilot	RR ???	POEM	0	0	0
	WAE 113	Post 16 Equal Opportunities Pilots	0	0	0
	WAE 87	Progress' Pilots	0	0	0
Pilot	RR ???	Progress2work LinkUp	0	0	0
Pilot	RR 747	School Gates Employment Support Initiative	0	0	0
Pilot	WPA 50	Several pilots - methods paper	0	0	0
	WAE 149	Short Intensive Basic Skills Programme	0	0	0
Trial	RR 391	Skills Coaching trials and Skills Passports	0	0	0
Pilot	RR 768	Skills Conditionality Pilot	0	0	0
	WAE 96	Soft Skills Pilots	0	0	0
Pilot	RR 365	Specialist Employment Adviser	0	0	0
Pilot	RR 337	StepUp	0	0	0
	WAE 186	StepUp	0	0	0
Pilot	RR ???	Telephone Intervention Pilot	0	0	0
Prototype	RR 104	Integrated Services Prototype	0	0	0
	WAE 93	Travel to Interview Scheme	0	0	0
Pilot	RR 602	WFIs in children's centres	0	0	0
Pilot	RR 677	WFIs in children's centres	0	0	0
Pilot	RR 772	WFIs in children's centres	0	0	0
Pilot	RR 319	Work Works	0	0	0
Pilot	RR 255	Working Neighbourhoods Pilot	0	0	0
Pilot	RR 297	Working Neighbourhoods Pilot	0	0	0
Pilot	RR 411	Working Neighbourhoods Pilot	0	0	0
Pilot	WPA 51	Working Neighbourhoods Pilot	0	0	0
