# Supplementary material for: Cluster Sampling Bias in Government-Sponsored Evaluations: A Correlational Study of Employment and Welfare Pilots in England
Source: PLoS One. 2016 Aug 9;11(8):e0160652. doi: 10.1371/journal.pone.0160652 (PMC4978397; doi:10.1371/journal.pone.0160652)
Supplement: S2 Table — (XLSX) [file pone.0160652.s002.xlsx]

## Sheet: Sheet1
NUTS3	LAU/District	LAU/County	JCPD
UKH22	Bedford	Bedford	Bedfordshire and Hertfordshire
UKH22	Mid Bedfordshire	Central Bedfordshire	Bedfordshire and Hertfordshire
UKH22	South Bedfordshire	Central Bedfordshire	Bedfordshire and Hertfordshire
UKH23	Broxbourne	Hertfordshire	Bedfordshire and Hertfordshire
UKH23	Dacorum	Hertfordshire	Bedfordshire and Hertfordshire
UKH23	East Hertfordshire	Hertfordshire	Bedfordshire and Hertfordshire
UKH23	Hertsmere	Hertfordshire	Bedfordshire and Hertfordshire
UKH23	North Hertfordshire	Hertfordshire	Bedfordshire and Hertfordshire
UKH23	St Albans	Hertfordshire	Bedfordshire and Hertfordshire
UKH23	Stevenage	Hertfordshire	Bedfordshire and Hertfordshire
UKH23	Three Rivers	Hertfordshire	Bedfordshire and Hertfordshire
UKH23	Watford	Hertfordshire	Bedfordshire and Hertfordshire
UKH23	Welwyn Hatfield	Hertfordshire	Bedfordshire and Hertfordshire
UKH21	Luton	Luton	Bedfordshire and Hertfordshire
UKG31	Birmingham	Birmingham	Birmingham and Solihull
UKG32	Solihull	Solihull	Birmingham and Solihull
UKG34	Dudley	Dudley	Black Country
UKG34	Sandwell	Sandwell	Black Country
UKG35	Walsall	Walsall	Black Country
UKG35	Wolverhampton	Wolverhampton	Black Country
UKH12	Cambridge	Cambridgeshire	Cambridgeshire and Suffolk
UKH12	East Cambridgeshire	Cambridgeshire	Cambridgeshire and Suffolk
UKH12	Fenland	Cambridgeshire	Cambridgeshire and Suffolk
UKH12	Huntingdonshire	Cambridgeshire	Cambridgeshire and Suffolk
UKH12	South Cambridgeshire	Cambridgeshire	Cambridgeshire and Suffolk
UKH11	Peterborough	Peterborough	Cambridgeshire and Suffolk
UKH14	Babergh	Suffolk	Cambridgeshire and Suffolk
UKH14	Forest Heath	Suffolk	Cambridgeshire and Suffolk
UKH14	Ipswich	Suffolk	Cambridgeshire and Suffolk
UKH14	Mid Suffolk	Suffolk	Cambridgeshire and Suffolk
UKH14	St Edmundsbury	Suffolk	Cambridgeshire and Suffolk
UKH14	Suffolk Coastal	Suffolk	Cambridgeshire and Suffolk
UKH14	Waveney	Suffolk	Cambridgeshire and Suffolk
UKD22	Congleton	Cheshire East	Cheshire, Halton and Warrington
UKD22	Crewe and Nantwich	Cheshire East	Cheshire, Halton and Warrington
UKD22	Macclesfield	Cheshire East	Cheshire, Halton and Warrington
UKD22	Chester	Cheshire West and Chester	Cheshire, Halton and Warrington
UKD22	Ellesmere Port & Neston	Cheshire West and Chester	Cheshire, Halton and Warrington
UKD22	Vale Royal	Cheshire West and Chester	Cheshire, Halton and Warrington
UKD21	Halton	Halton	Cheshire, Halton and Warrington
UKD21	Warrington	Warrington	Cheshire, Halton and Warrington
UKG33	Coventry	Coventry	Coventry and Warwickshire
UKG13	North Warwickshire	Warwickshire	Coventry and Warwickshire
UKG13	Nuneaton and Bedworth	Warwickshire	Coventry and Warwickshire
UKG13	Rugby	Warwickshire	Coventry and Warwickshire
UKG13	Stratford-on-Avon	Warwickshire	Coventry and Warwickshire
UKG13	Warwick	Warwickshire	Coventry and Warwickshire
UKD41	Blackburn with Darwen	Blackburn with Darwen	Cumbria and Lancashire
UKD42	Blackpool	Blackpool	Cumbria and Lancashire
UKD11	Allerdale	Cumbria	Cumbria and Lancashire
UKD11	Barrow-in-Furness	Cumbria	Cumbria and Lancashire
UKD11	Copeland	Cumbria	Cumbria and Lancashire
UKD12	Carlisle	Cumbria	Cumbria and Lancashire
UKD12	Eden	Cumbria	Cumbria and Lancashire
UKD12	South Lakeland	Cumbria	Cumbria and Lancashire
UKD43	Burnley	Lancashire	Cumbria and Lancashire
UKD43	Chorley	Lancashire	Cumbria and Lancashire
UKD43	Fylde	Lancashire	Cumbria and Lancashire
UKD43	Hyndburn	Lancashire	Cumbria and Lancashire
UKD43	Lancaster	Lancashire	Cumbria and Lancashire
UKD43	Pendle	Lancashire	Cumbria and Lancashire
UKD43	Preston	Lancashire	Cumbria and Lancashire
UKD43	Ribble Valley	Lancashire	Cumbria and Lancashire
UKD43	Rossendale	Lancashire	Cumbria and Lancashire
UKD43	South Ribble	Lancashire	Cumbria and Lancashire
UKD43	West Lancashire	Lancashire	Cumbria and Lancashire
UKD43	Wyre	Lancashire	Cumbria and Lancashire
UKF11	Derby	Derby	Derbyshire
UKF12	Bolsover	Derbyshire	Derbyshire
UKF12	Chesterfield	Derbyshire	Derbyshire
UKF12	North East Derbyshire	Derbyshire	Derbyshire
UKF13	Amber Valley	Derbyshire	Derbyshire
UKF13	Derbyshire Dales	Derbyshire	Derbyshire
UKF13	Erewash	Derbyshire	Derbyshire
UKF13	High Peak	Derbyshire	Derbyshire
UKF13	South Derbyshire	Derbyshire	Derbyshire
UKK30	Caradon	Cornwall	Devon and Cornwall
UKK30	Carrick	Cornwall	Devon and Cornwall
UKK30	Kerrier	Cornwall	Devon and Cornwall
UKK30	North Cornwall	Cornwall	Devon and Cornwall
UKK30	Penwith	Cornwall	Devon and Cornwall
UKK30	Restormel	Cornwall	Devon and Cornwall
UKK43	East Devon	Devon	Devon and Cornwall
UKK43	Exeter	Devon	Devon and Cornwall
UKK43	Mid Devon	Devon	Devon and Cornwall
UKK43	North Devon	Devon	Devon and Cornwall
UKK43	South Hams	Devon	Devon and Cornwall
UKK43	Teignbridge	Devon	Devon and Cornwall
UKK43	Torridge	Devon	Devon and Cornwall
UKK43	West Devon	Devon	Devon and Cornwall
UKK30	Isles of Scilly	Isles of Scilly	Devon and Cornwall
UKK41	Plymouth	Plymouth	Devon and Cornwall
UKK42	Torbay	Torbay	Devon and Cornwall
UKK21	Bournemouth	Bournemouth	Dorset and Somerset
UKK22	Christchurch	Dorset	Dorset and Somerset
UKK22	East Dorset	Dorset	Dorset and Somerset
UKK22	North Dorset	Dorset	Dorset and Somerset
UKK22	Purbeck	Dorset	Dorset and Somerset
UKK22	West Dorset	Dorset	Dorset and Somerset
UKK22	Weymouth and Portland	Dorset	Dorset and Somerset
UKK21	Poole	Poole	Dorset and Somerset
UKK23	Mendip	Somerset	Dorset and Somerset
UKK23	Sedgemoor	Somerset	Dorset and Somerset
UKK23	South Somerset	Somerset	Dorset and Somerset
UKK23	Taunton Deane	Somerset	Dorset and Somerset
UKK23	West Somerset	Somerset	Dorset and Somerset
UKH33	Basildon	Essex	Essex
UKH33	Braintree	Essex	Essex
UKH33	Brentwood	Essex	Essex
UKH33	Castle Point	Essex	Essex
UKH33	Chelmsford	Essex	Essex
UKH33	Colchester	Essex	Essex
UKH33	Epping Forest	Essex	Essex
UKH33	Harlow	Essex	Essex
UKH33	Maldon	Essex	Essex
UKH33	Rochford	Essex	Essex
UKH33	Tendring	Essex	Essex
UKH33	Uttlesford	Essex	Essex
UKH31	Southend-on-Sea	Southend-on-Sea	Essex
UKH32	Thurrock	Thurrock	Essex
UKK13	Cheltenham	Gloucestershire	Gloucestershire, Wiltshire and Swindon
UKK13	Cotswold	Gloucestershire	Gloucestershire, Wiltshire and Swindon
UKK13	Forest of Dean	Gloucestershire	Gloucestershire, Wiltshire and Swindon
UKK13	Gloucester	Gloucestershire	Gloucestershire, Wiltshire and Swindon
UKK13	Stroud	Gloucestershire	Gloucestershire, Wiltshire and Swindon
UKK13	Tewkesbury	Gloucestershire	Gloucestershire, Wiltshire and Swindon
UKK14	Swindon	Swindon	Gloucestershire, Wiltshire and Swindon
UKK15	Kennet	Wiltshire	Gloucestershire, Wiltshire and Swindon
UKK15	North Wiltshire	Wiltshire	Gloucestershire, Wiltshire and Swindon
UKK15	Salisbury	Wiltshire	Gloucestershire, Wiltshire and Swindon
UKK15	West Wiltshire	Wiltshire	Gloucestershire, Wiltshire and Swindon
UKJ33	Basingstoke and Deane	Hampshire	Hampshire and Isle of Wight
UKJ33	East Hampshire	Hampshire	Hampshire and Isle of Wight
UKJ33	Eastleigh	Hampshire	Hampshire and Isle of Wight
UKJ33	Fareham	Hampshire	Hampshire and Isle of Wight
UKJ33	Gosport	Hampshire	Hampshire and Isle of Wight
UKJ33	Hart	Hampshire	Hampshire and Isle of Wight
UKJ33	Havant	Hampshire	Hampshire and Isle of Wight
UKJ33	New Forest	Hampshire	Hampshire and Isle of Wight
UKJ33	Rushmoor	Hampshire	Hampshire and Isle of Wight
UKJ33	Test Valley	Hampshire	Hampshire and Isle of Wight
UKJ33	Winchester	Hampshire	Hampshire and Isle of Wight
UKJ34	Isle of Wight	Isle of Wight	Hampshire and Isle of Wight
UKJ31	Portsmouth	Portsmouth	Hampshire and Isle of Wight
UKJ32	Southampton	Southampton	Hampshire and Isle of Wight
UKJ42	Ashford	Kent	Kent
UKJ42	Canterbury	Kent	Kent
UKJ42	Dartford	Kent	Kent
UKJ42	Dover	Kent	Kent
UKJ42	Gravesham	Kent	Kent
UKJ42	Maidstone	Kent	Kent
UKJ42	Sevenoaks	Kent	Kent
UKJ42	Shepway	Kent	Kent
UKJ42	Swale	Kent	Kent
UKJ42	Thanet	Kent	Kent
UKJ42	Tonbridge and Malling	Kent	Kent
UKJ42	Tunbridge Wells	Kent	Kent
UKJ41	Medway	Medway	Kent
UKF21	Leicester	Leicester	Leicestershire, Rutland and Northamptonshire
UKF22	Blaby	Leicestershire	Leicestershire, Rutland and Northamptonshire
UKF22	Charnwood	Leicestershire	Leicestershire, Rutland and Northamptonshire
UKF22	Harborough	Leicestershire	Leicestershire, Rutland and Northamptonshire
UKF22	Hinckley and Bosworth	Leicestershire	Leicestershire, Rutland and Northamptonshire
UKF22	Melton	Leicestershire	Leicestershire, Rutland and Northamptonshire
UKF22	North West Leicestershire	Leicestershire	Leicestershire, Rutland and Northamptonshire
UKF22	Oadby and Wigston	Leicestershire	Leicestershire, Rutland and Northamptonshire
UKF23	Corby	Northamptonshire	Leicestershire, Rutland and Northamptonshire
UKF23	Daventry	Northamptonshire	Leicestershire, Rutland and Northamptonshire
UKF23	East Northamptonshire	Northamptonshire	Leicestershire, Rutland and Northamptonshire
UKF23	Kettering	Northamptonshire	Leicestershire, Rutland and Northamptonshire
UKF23	Northampton	Northamptonshire	Leicestershire, Rutland and Northamptonshire
UKF23	South Northamptonshire	Northamptonshire	Leicestershire, Rutland and Northamptonshire
UKF23	Wellingborough	Northamptonshire	Leicestershire, Rutland and Northamptonshire
UKF22	Rutland	Rutland	Leicestershire, Rutland and Northamptonshire
UKI23	Brent	Brent	London (Brent, Harrow and Hillingdon)
UKI23	Harrow	Harrow	London (Brent, Harrow and Hillingdon)
UKI23	Hillingdon	Hillingdon	London (Brent, Harrow and Hillingdon)
UKI11	Camden	Camden	London (Central)
UKI12	Islington	Islington	London (Central)
UKI11	Kensington and Chelsea	Kensington and Chelsea	London (Central)
UKI11	Westminster	Westminster	London (Central)
UKI11	City of London	City of London	London (City and East)
UKI12	Hackney	Hackney	London (City and East)
UKI12	Newham	Newham	London (City and East)
UKI12	Tower Hamlets	Tower Hamlets	London (City and East)
UKI12	Lambeth	Lambeth	London (Lambeth, Southwark and Wandsworth)
UKI12	Southwark	Southwark	London (Lambeth, Southwark and Wandsworth)
UKI11	Wandsworth	Wandsworth	London (Lambeth, Southwark and Wandsworth)
UKI21	Barking and Dagenham	Barking and Dagenham	London (North East)
UKI21	Havering	Havering	London (North East)
UKI21	Redbridge	Redbridge	London (North East)
UKI21	Waltham Forest	Waltham Forest	London (North East)
UKI23	Barnet	Barnet	London (North)
UKI21	Enfield	Enfield	London (North)
UKI12	Haringey	Haringey	London (North)
UKI21	Bexley	Bexley	London (South East)
UKI21	Greenwich	Greenwich	London (South East)
UKI12	Lewisham	Lewisham	London (South East)
UKI22	Bromley	Bromley	London (South)
UKI22	Croydon	Croydon	London (South)
UKI22	Kingston upon Thames	Kingston upon Thames	London (South)
UKI22	Merton	Merton	London (South)
UKI23	Richmond upon Thames	Richmond upon Thames	London (South)
UKI22	Sutton	Sutton	London (South)
UKI23	Ealing	Ealing	London (West)
UKI11	Hammersmith and Fulham	Hammersmith and Fulham	London (West)
UKI23	Hounslow	Hounslow	London (West)
UKD31	Manchester	Manchester	Manchester (Central)
UKD31	Salford	Salford	Manchester (Central)
UKD31	Trafford	Trafford	Manchester (Central)
UKD32	Bolton	Bolton	Manchester (East and West)
UKD32	Bury	Bury	Manchester (East and West)
UKD32	Oldham	Oldham	Manchester (East and West)
UKD32	Rochdale	Rochdale	Manchester (East and West)
UKD31	Stockport	Stockport	Manchester (East and West)
UKD31	Tameside	Tameside	Manchester (East and West)
UKD32	Wigan	Wigan	Manchester (East and West)
UKG11	Herefordshire, County of	Herefordshire, County of	Marches
UKG22	Bridgnorth	Shropshire	Marches
UKG22	North Shropshire	Shropshire	Marches
UKG22	Oswestry	Shropshire	Marches
UKG22	Shrewsbury and Atcham	Shropshire	Marches
UKG22	South Shropshire	Shropshire	Marches
UKG21	Telford and Wrekin	Telford and Wrekin	Marches
UKG12	Bromsgrove	Worcestershire	Marches
UKG12	Malvern Hills	Worcestershire	Marches
UKG12	Redditch	Worcestershire	Marches
UKG12	Worcester	Worcestershire	Marches
UKG12	Wychavon	Worcestershire	Marches
UKG12	Wyre Forest	Worcestershire	Marches
UKD51	Knowsley	Knowsley	Merseyside
UKD52	Liverpool	Liverpool	Merseyside
UKD53	Sefton	Sefton	Merseyside
UKD51	St. Helens	St. Helens	Merseyside
UKD54	Wirral	Wirral	Merseyside
UKH13	Breckland	Norfolk	Norfolk
UKH13	Broadland	Norfolk	Norfolk
UKH13	Great Yarmouth	Norfolk	Norfolk
UKH13	King's Lynn and West Norfolk	Norfolk	Norfolk
UKH13	North Norfolk	Norfolk	Norfolk
UKH13	Norwich	Norfolk	Norfolk
UKH13	South Norfolk	Norfolk	Norfolk
UKE12	East Riding of Yorkshire	East Riding of Yorkshire	North East Yorkshire and the Humber
UKE11	Kingston upon Hull, City of	Kingston upon Hull, City of	North East Yorkshire and the Humber
UKE13	North East Lincolnshire	North East Lincolnshire	North East Yorkshire and the Humber
UKE13	North Lincolnshire	North Lincolnshire	North East Yorkshire and the Humber
UKE22	Craven	North Yorkshire	North East Yorkshire and the Humber
UKE22	Hambleton	North Yorkshire	North East Yorkshire and the Humber
UKE22	Harrogate	North Yorkshire	North East Yorkshire and the Humber
UKE22	Richmondshire	North Yorkshire	North East Yorkshire and the Humber
UKE22	Ryedale	North Yorkshire	North East Yorkshire and the Humber
UKE22	Scarborough	North Yorkshire	North East Yorkshire and the Humber
UKE22	Selby	North Yorkshire	North East Yorkshire and the Humber
UKE21	York	York	North East Yorkshire and the Humber
UKC22	Gateshead	Gateshead	Northumbria
UKC22	Newcastle upon Tyne	Newcastle upon Tyne	Northumbria
UKC22	North Tyneside	North Tyneside	Northumbria
UKC21	Alnwick	Northumberland	Northumbria
UKC21	Berwick-upon-Tweed	Northumberland	Northumbria
UKC21	Blyth Valley	Northumberland	Northumbria
UKC21	Castle Morpeth	Northumberland	Northumbria
UKC21	Tynedale	Northumberland	Northumbria
UKC21	Wansbeck	Northumberland	Northumbria
UKC22	South Tyneside	South Tyneside	Northumbria
UKF30	Boston	Lincolnshire	Nottinghamshire and Lincolnshire
UKF30	East Lindsey	Lincolnshire	Nottinghamshire and Lincolnshire
UKF30	Lincoln	Lincolnshire	Nottinghamshire and Lincolnshire
UKF30	North Kesteven	Lincolnshire	Nottinghamshire and Lincolnshire
UKF30	South Holland	Lincolnshire	Nottinghamshire and Lincolnshire
UKF30	South Kesteven	Lincolnshire	Nottinghamshire and Lincolnshire
UKF30	West Lindsey	Lincolnshire	Nottinghamshire and Lincolnshire
UKF14	Nottingham	Nottingham	Nottinghamshire and Lincolnshire
UKF15	Ashfield	Nottinghamshire	Nottinghamshire and Lincolnshire
UKF15	Bassetlaw	Nottinghamshire	Nottinghamshire and Lincolnshire
UKF15	Mansfield	Nottinghamshire	Nottinghamshire and Lincolnshire
UKF15	Newark and Sherwood	Nottinghamshire	Nottinghamshire and Lincolnshire
UKF16	Broxtowe	Nottinghamshire	Nottinghamshire and Lincolnshire
UKF16	Gedling	Nottinghamshire	Nottinghamshire and Lincolnshire
UKF16	Rushcliffe	Nottinghamshire	Nottinghamshire and Lincolnshire
UKC14	Chester-le-Street	Durham CC	South Tyne and Wear Valley
UKC14	Derwentside	Durham CC	South Tyne and Wear Valley
UKC14	Durham	Durham CC	South Tyne and Wear Valley
UKC14	Easington	Durham CC	South Tyne and Wear Valley
UKC14	Sedgefield	Durham CC	South Tyne and Wear Valley
UKC14	Teesdale	Durham CC	South Tyne and Wear Valley
UKC14	Wear Valley	Durham CC	South Tyne and Wear Valley
UKC23	Sunderland	Sunderland	South Tyne and Wear Valley
UKE31	Barnsley	Barnsley	South Yorkshire
UKE31	Doncaster	Doncaster	South Yorkshire
UKE31	Rotherham	Rotherham	South Yorkshire
UKE32	Sheffield	Sheffield	South Yorkshire
UKG24	Cannock Chase	Staffordshire	Staffordshire
UKG24	East Staffordshire	Staffordshire	Staffordshire
UKG24	Lichfield	Staffordshire	Staffordshire
UKG24	Newcastle-under-Lyme	Staffordshire	Staffordshire
UKG24	South Staffordshire	Staffordshire	Staffordshire
UKG24	Stafford	Staffordshire	Staffordshire
UKG24	Staffordshire Moorlands	Staffordshire	Staffordshire
UKG24	Tamworth	Staffordshire	Staffordshire
UKG23	Stoke-on-Trent	Stoke-on-Trent	Staffordshire
UKJ21	Brighton and Hove	Brighton and Hove	Surrey and Sussex
UKJ22	Eastbourne	East Sussex	Surrey and Sussex
UKJ22	Hastings	East Sussex	Surrey and Sussex
UKJ22	Lewes	East Sussex	Surrey and Sussex
UKJ22	Rother	East Sussex	Surrey and Sussex
UKJ22	Wealden	East Sussex	Surrey and Sussex
UKJ23	Elmbridge	Surrey	Surrey and Sussex
UKJ23	Epsom and Ewell	Surrey	Surrey and Sussex
UKJ23	Guildford	Surrey	Surrey and Sussex
UKJ23	Mole Valley	Surrey	Surrey and Sussex
UKJ23	Reigate and Banstead	Surrey	Surrey and Sussex
UKJ23	Runnymede	Surrey	Surrey and Sussex
UKJ23	Spelthorne	Surrey	Surrey and Sussex
UKJ23	Surrey Heath	Surrey	Surrey and Sussex
UKJ23	Tandridge	Surrey	Surrey and Sussex
UKJ23	Waverley	Surrey	Surrey and Sussex
UKJ23	Woking	Surrey	Surrey and Sussex
UKJ24	Adur	West Sussex	Surrey and Sussex
UKJ24	Arun	West Sussex	Surrey and Sussex
UKJ24	Chichester	West Sussex	Surrey and Sussex
UKJ24	Crawley	West Sussex	Surrey and Sussex
UKJ24	Horsham	West Sussex	Surrey and Sussex
UKJ24	Mid Sussex	West Sussex	Surrey and Sussex
UKJ24	Worthing	West Sussex	Surrey and Sussex
UKC13	Darlington	Darlington	Tees Valley
UKC11	Hartlepool	Hartlepool	Tees Valley
UKC12	Middlesbrough	Middlesbrough	Tees Valley
UKC12	Redcar and Cleveland	Redcar and Cleveland	Tees Valley
UKC11	Stockton-on-Tees	Stockton-on-Tees	Tees Valley
UKJ11	Bracknell Forest	Bracknell Forest	Thames Valley (Berks, Bucks, Oxfs)
UKJ13	Aylesbury Vale	Buckinghamshire	Thames Valley (Berks, Bucks, Oxfs)
UKJ13	Chiltern	Buckinghamshire	Thames Valley (Berks, Bucks, Oxfs)
UKJ13	South Bucks	Buckinghamshire	Thames Valley (Berks, Bucks, Oxfs)
UKJ13	Wycombe	Buckinghamshire	Thames Valley (Berks, Bucks, Oxfs)
UKJ12	Milton Keynes	Milton Keynes	Thames Valley (Berks, Bucks, Oxfs)
UKJ14	Cherwell	Oxfordshire	Thames Valley (Berks, Bucks, Oxfs)
UKJ14	Oxford	Oxfordshire	Thames Valley (Berks, Bucks, Oxfs)
UKJ14	South Oxfordshire	Oxfordshire	Thames Valley (Berks, Bucks, Oxfs)
UKJ14	Vale of White Horse	Oxfordshire	Thames Valley (Berks, Bucks, Oxfs)
UKJ14	West Oxfordshire	Oxfordshire	Thames Valley (Berks, Bucks, Oxfs)
UKJ11	Reading	Reading	Thames Valley (Berks, Bucks, Oxfs)
UKJ11	Slough	Slough	Thames Valley (Berks, Bucks, Oxfs)
UKJ11	West Berkshire	West Berkshire	Thames Valley (Berks, Bucks, Oxfs)
UKJ11	Windsor and Maidenhead	Windsor and Maidenhead	Thames Valley (Berks, Bucks, Oxfs)
UKJ11	Wokingham	Wokingham	Thames Valley (Berks, Bucks, Oxfs)
UKK12	Bath and North East Somerset	Bath and North East Somerset	West of England
UKK11	Bristol, City of	Bristol	West of England
UKK12	North Somerset	North Somerset	West of England
UKK12	South Gloucestershire	South Gloucestershire	West of England
UKE41	Bradford	Bradford	West Yorkshire
UKE43	Calderdale	Calderdale	West Yorkshire
UKE43	Kirklees	Kirklees	West Yorkshire
UKE42	Leeds	Leeds	West Yorkshire
UKE43	Wakefield	Wakefield	West Yorkshire

## Sheet: Sheet2
NUTS3	LAU/District	JCPD
UKH21	Luton	Bedfordshire and Hertfordshire
UKH22	Bedford	Bedfordshire and Hertfordshire
UKH22	Mid Bedfordshire	Bedfordshire and Hertfordshire
UKH22	South Bedfordshire	Bedfordshire and Hertfordshire
UKH23	Broxbourne	Bedfordshire and Hertfordshire
UKH23	Dacorum	Bedfordshire and Hertfordshire
UKH23	East Hertfordshire	Bedfordshire and Hertfordshire
UKH23	Hertsmere	Bedfordshire and Hertfordshire
UKH23	North Hertfordshire	Bedfordshire and Hertfordshire
UKH23	St Albans	Bedfordshire and Hertfordshire
UKH23	Stevenage	Bedfordshire and Hertfordshire
UKH23	Three Rivers	Bedfordshire and Hertfordshire
UKH23	Watford	Bedfordshire and Hertfordshire
UKH23	Welwyn Hatfield	Bedfordshire and Hertfordshire
UKG31	Birmingham	Birmingham and Solihull
UKG32	Solihull	Birmingham and Solihull
UKG34	Dudley	Black Country
UKG34	Sandwell	Black Country
UKG35	Walsall	Black Country
UKG35	Wolverhampton	Black Country
UKH11	Peterborough	Cambridgeshire and Suffolk
UKH12	Cambridge	Cambridgeshire and Suffolk
UKH12	East Cambridgeshire	Cambridgeshire and Suffolk
UKH12	Fenland	Cambridgeshire and Suffolk
UKH12	Huntingdonshire	Cambridgeshire and Suffolk
UKH12	South Cambridgeshire	Cambridgeshire and Suffolk
UKH14	Babergh	Cambridgeshire and Suffolk
UKH14	Forest Heath	Cambridgeshire and Suffolk
UKH14	Ipswich	Cambridgeshire and Suffolk
UKH14	Mid Suffolk	Cambridgeshire and Suffolk
UKH14	St Edmundsbury	Cambridgeshire and Suffolk
UKH14	Suffolk Coastal	Cambridgeshire and Suffolk
UKH14	Waveney	Cambridgeshire and Suffolk
UKD21	Halton	Cheshire, Halton and Warrington
UKD21	Warrington	Cheshire, Halton and Warrington
UKD22	Chester	Cheshire, Halton and Warrington
UKD22	Congleton	Cheshire, Halton and Warrington
UKD22	Crewe and Nantwich	Cheshire, Halton and Warrington
UKD22	Ellesmere Port & Neston	Cheshire, Halton and Warrington
UKD22	Macclesfield	Cheshire, Halton and Warrington
UKD22	Vale Royal	Cheshire, Halton and Warrington
UKG13	North Warwickshire	Coventry and Warwickshire
UKG13	Nuneaton and Bedworth	Coventry and Warwickshire
UKG13	Rugby	Coventry and Warwickshire
UKG13	Stratford-on-Avon	Coventry and Warwickshire
UKG13	Warwick	Coventry and Warwickshire
UKG33	Coventry	Coventry and Warwickshire
UKD41	Blackburn with Darwen	Cumbria and Lancashire
UKD42	Blackpool	Cumbria and Lancashire
UKD11	Allerdale	Cumbria and Lancashire
UKD11	Barrow-in-Furness	Cumbria and Lancashire
UKD12	Carlisle	Cumbria and Lancashire
UKD11	Copeland	Cumbria and Lancashire
UKD12	Eden	Cumbria and Lancashire
UKD12	South Lakeland	Cumbria and Lancashire
UKD43	Burnley	Cumbria and Lancashire
UKD43	Chorley	Cumbria and Lancashire
UKD43	Fylde	Cumbria and Lancashire
UKD43	Hyndburn	Cumbria and Lancashire
UKD43	Lancaster	Cumbria and Lancashire
UKD43	Pendle	Cumbria and Lancashire
UKD43	Preston	Cumbria and Lancashire
UKD43	Ribble Valley	Cumbria and Lancashire
UKD43	Rossendale	Cumbria and Lancashire
UKD43	South Ribble	Cumbria and Lancashire
UKD43	West Lancashire	Cumbria and Lancashire
UKD43	Wyre	Cumbria and Lancashire
UKF11	Derby	Derbyshire
UKF13	Amber Valley	Derbyshire
UKF12	Bolsover	Derbyshire
UKF12	Chesterfield	Derbyshire
UKF13	Derbyshire Dales	Derbyshire
UKF13	Erewash	Derbyshire
UKF13	High Peak	Derbyshire
UKF12	North East Derbyshire	Derbyshire
UKF13	South Derbyshire	Derbyshire
UKK41	Plymouth	Devon and Cornwall
UKK42	Torbay	Devon and Cornwall
UKK30	Caradon	Devon and Cornwall
UKK30	Carrick	Devon and Cornwall
UKK30	Kerrier	Devon and Cornwall
UKK30	North Cornwall	Devon and Cornwall
UKK30	Penwith	Devon and Cornwall
UKK30	Restormel	Devon and Cornwall
UKK30	Isles of Scilly	Devon and Cornwall
UKK43	East Devon	Devon and Cornwall
UKK43	Exeter	Devon and Cornwall
UKK43	Mid Devon	Devon and Cornwall
UKK43	North Devon	Devon and Cornwall
UKK43	South Hams	Devon and Cornwall
UKK43	Teignbridge	Devon and Cornwall
UKK43	Torridge	Devon and Cornwall
UKK43	West Devon	Devon and Cornwall
UKK21	Bournemouth	Dorset and Somerset
UKK21	Poole	Dorset and Somerset
UKK22	Christchurch	Dorset and Somerset
UKK22	East Dorset	Dorset and Somerset
UKK22	North Dorset	Dorset and Somerset
UKK22	Purbeck	Dorset and Somerset
UKK22	West Dorset	Dorset and Somerset
UKK22	Weymouth and Portland	Dorset and Somerset
UKK23	Mendip	Dorset and Somerset
UKK23	Sedgemoor	Dorset and Somerset
UKK23	South Somerset	Dorset and Somerset
UKK23	Taunton Deane	Dorset and Somerset
UKK23	West Somerset	Dorset and Somerset
UKH31	Southend-on-Sea	Essex
UKH32	Thurrock	Essex
UKH33	Basildon	Essex
UKH33	Braintree	Essex
UKH33	Brentwood	Essex
UKH33	Castle Point	Essex
UKH33	Chelmsford	Essex
UKH33	Colchester	Essex
UKH33	Epping Forest	Essex
UKH33	Harlow	Essex
UKH33	Maldon	Essex
UKH33	Rochford	Essex
UKH33	Tendring	Essex
UKH33	Uttlesford	Essex
UKK14	Swindon	Gloucestershire, Wiltshire and Swindon
UKK13	Cheltenham	Gloucestershire, Wiltshire and Swindon
UKK13	Cotswold	Gloucestershire, Wiltshire and Swindon
UKK13	Forest of Dean	Gloucestershire, Wiltshire and Swindon
UKK13	Gloucester	Gloucestershire, Wiltshire and Swindon
UKK13	Stroud	Gloucestershire, Wiltshire and Swindon
UKK13	Tewkesbury	Gloucestershire, Wiltshire and Swindon
UKK15	Kennet	Gloucestershire, Wiltshire and Swindon
UKK15	North Wiltshire	Gloucestershire, Wiltshire and Swindon
UKK15	Salisbury	Gloucestershire, Wiltshire and Swindon
UKK15	West Wiltshire	Gloucestershire, Wiltshire and Swindon
UKJ34	Isle of Wight	Hampshire and Isle of Wight
UKJ31	Portsmouth	Hampshire and Isle of Wight
UKJ32	Southampton	Hampshire and Isle of Wight
UKJ33	Basingstoke and Deane	Hampshire and Isle of Wight
UKJ33	East Hampshire	Hampshire and Isle of Wight
UKJ33	Eastleigh	Hampshire and Isle of Wight
UKJ33	Fareham	Hampshire and Isle of Wight
UKJ33	Gosport	Hampshire and Isle of Wight
UKJ33	Hart	Hampshire and Isle of Wight
UKJ33	Havant	Hampshire and Isle of Wight
UKJ33	New Forest	Hampshire and Isle of Wight
UKJ33	Rushmoor	Hampshire and Isle of Wight
UKJ33	Test Valley	Hampshire and Isle of Wight
UKJ33	Winchester	Hampshire and Isle of Wight
UKJ41	Medway	Kent
UKJ42	Ashford	Kent
UKJ42	Canterbury	Kent
UKJ42	Dartford	Kent
UKJ42	Dover	Kent
UKJ42	Gravesham	Kent
UKJ42	Maidstone	Kent
UKJ42	Sevenoaks	Kent
UKJ42	Shepway	Kent
UKJ42	Swale	Kent
UKJ42	Thanet	Kent
UKJ42	Tonbridge and Malling	Kent
UKJ42	Tunbridge Wells	Kent
UKF21	Leicester	Leicestershire, Rutland and Northamptonshire
UKF22	Rutland	Leicestershire, Rutland and Northamptonshire
UKF22	Blaby	Leicestershire, Rutland and Northamptonshire
UKF22	Charnwood	Leicestershire, Rutland and Northamptonshire
UKF22	Harborough	Leicestershire, Rutland and Northamptonshire
UKF22	Hinckley and Bosworth	Leicestershire, Rutland and Northamptonshire
UKF22	Melton	Leicestershire, Rutland and Northamptonshire
UKF22	North West Leicestershire	Leicestershire, Rutland and Northamptonshire
UKF22	Oadby and Wigston	Leicestershire, Rutland and Northamptonshire
UKF23	Corby	Leicestershire, Rutland and Northamptonshire
UKF23	Daventry	Leicestershire, Rutland and Northamptonshire
UKF23	East Northamptonshire	Leicestershire, Rutland and Northamptonshire
UKF23	Kettering	Leicestershire, Rutland and Northamptonshire
UKF23	Northampton	Leicestershire, Rutland and Northamptonshire
UKF23	South Northamptonshire	Leicestershire, Rutland and Northamptonshire
UKF23	Wellingborough	Leicestershire, Rutland and Northamptonshire
UKI23	Brent	London (Brent, Harrow and Hillingdon)
UKI23	Harrow	London (Brent, Harrow and Hillingdon)
UKI23	Hillingdon	London (Brent, Harrow and Hillingdon)
UKI11	Camden	London (Central)
UKI12	Islington	London (Central)
UKI11	Kensington and Chelsea	London (Central)
UKI11	Westminster	London (Central)
UKI11	City of London	London (City and East)
UKI12	Hackney	London (City and East)
UKI12	Newham	London (City and East)
UKI12	Tower Hamlets	London (City and East)
UKI12	Lambeth	London (Lambeth, Southwark and Wandsworth)
UKI12	Southwark	London (Lambeth, Southwark and Wandsworth)
UKI11	Wandsworth	London (Lambeth, Southwark and Wandsworth)
UKI21	Barking and Dagenham	London (North East)
UKI21	Havering	London (North East)
UKI21	Redbridge	London (North East)
UKI21	Waltham Forest	London (North East)
UKI12	Haringey	London (North)
UKI23	Barnet	London (North)
UKI21	Enfield	London (North)
UKI12	Lewisham	London (South East)
UKI21	Bexley	London (South East)
UKI21	Greenwich	London (South East)
UKI22	Bromley	London (South)
UKI22	Croydon	London (South)
UKI22	Kingston upon Thames	London (South)
UKI22	Merton	London (South)
UKI23	Richmond upon Thames	London (South)
UKI22	Sutton	London (South)
UKI11	Hammersmith and Fulham	London (West)
UKI23	Ealing	London (West)
UKI23	Hounslow	London (West)
UKD31	Manchester	Manchester (Central)
UKD31	Salford	Manchester (Central)
UKD31	Trafford	Manchester (Central)
UKD32	Bolton	Manchester (East and West)
UKD32	Bury	Manchester (East and West)
UKD32	Oldham	Manchester (East and West)
UKD32	Rochdale	Manchester (East and West)
UKD31	Stockport	Manchester (East and West)
UKD31	Tameside	Manchester (East and West)
UKD32	Wigan	Manchester (East and West)
UKG11	Herefordshire, County of	Marches
UKG21	Telford and Wrekin	Marches
UKG22	Bridgnorth	Marches
UKG22	North Shropshire	Marches
UKG22	Oswestry	Marches
UKG22	Shrewsbury and Atcham	Marches
UKG22	South Shropshire	Marches
UKG12	Bromsgrove	Marches
UKG12	Malvern Hills	Marches
UKG12	Redditch	Marches
UKG12	Worcester	Marches
UKG12	Wychavon	Marches
UKG12	Wyre Forest	Marches
UKD51	Knowsley	Merseyside
UKD52	Liverpool	Merseyside
UKD53	Sefton	Merseyside
UKD51	St. Helens	Merseyside
UKD54	Wirral	Merseyside
UKH13	Breckland	Norfolk
UKH13	Broadland	Norfolk
UKH13	Great Yarmouth	Norfolk
UKH13	King's Lynn and West Norfolk	Norfolk
UKH13	North Norfolk	Norfolk
UKH13	Norwich	Norfolk
UKH13	South Norfolk	Norfolk
UKE12	East Riding of Yorkshire	North East Yorkshire and the Humber
UKE11	Kingston upon Hull, City of	North East Yorkshire and the Humber
UKE13	North East Lincolnshire	North East Yorkshire and the Humber
UKE13	North Lincolnshire	North East Yorkshire and the Humber
UKE21	York	North East Yorkshire and the Humber
UKE22	Craven	North East Yorkshire and the Humber
UKE22	Hambleton	North East Yorkshire and the Humber
UKE22	Harrogate	North East Yorkshire and the Humber
UKE22	Richmondshire	North East Yorkshire and the Humber
UKE22	Ryedale	North East Yorkshire and the Humber
UKE22	Scarborough	North East Yorkshire and the Humber
UKE22	Selby	North East Yorkshire and the Humber
UKC21	Alnwick	Northumbria
UKC21	Berwick-upon-Tweed	Northumbria
UKC21	Blyth Valley	Northumbria
UKC21	Castle Morpeth	Northumbria
UKC21	Tynedale	Northumbria
UKC21	Wansbeck	Northumbria
UKC22	Gateshead	Northumbria
UKC22	Newcastle upon Tyne	Northumbria
UKC22	North Tyneside	Northumbria
UKC22	South Tyneside	Northumbria
UKF14	Nottingham	Nottinghamshire and Lincolnshire
UKF30	Boston	Nottinghamshire and Lincolnshire
UKF30	East Lindsey	Nottinghamshire and Lincolnshire
UKF30	Lincoln	Nottinghamshire and Lincolnshire
UKF30	North Kesteven	Nottinghamshire and Lincolnshire
UKF30	South Holland	Nottinghamshire and Lincolnshire
UKF30	South Kesteven	Nottinghamshire and Lincolnshire
UKF30	West Lindsey	Nottinghamshire and Lincolnshire
UKF15	Ashfield	Nottinghamshire and Lincolnshire
UKF15	Bassetlaw	Nottinghamshire and Lincolnshire
UKF16	Broxtowe	Nottinghamshire and Lincolnshire
UKF16	Gedling	Nottinghamshire and Lincolnshire
UKF15	Mansfield	Nottinghamshire and Lincolnshire
UKF15	Newark and Sherwood	Nottinghamshire and Lincolnshire
UKF16	Rushcliffe	Nottinghamshire and Lincolnshire
UKC14	Chester-le-Street	South Tyne and Wear Valley
UKC14	Derwentside	South Tyne and Wear Valley
UKC14	Durham	South Tyne and Wear Valley
UKC14	Easington	South Tyne and Wear Valley
UKC14	Sedgefield	South Tyne and Wear Valley
UKC14	Teesdale	South Tyne and Wear Valley
UKC14	Wear Valley	South Tyne and Wear Valley
UKC23	Sunderland	South Tyne and Wear Valley
UKE31	Barnsley	South Yorkshire
UKE31	Doncaster	South Yorkshire
UKE31	Rotherham	South Yorkshire
UKE32	Sheffield	South Yorkshire
UKG23	Stoke-on-Trent	Staffordshire
UKG24	Cannock Chase	Staffordshire
UKG24	East Staffordshire	Staffordshire
UKG24	Lichfield	Staffordshire
UKG24	Newcastle-under-Lyme	Staffordshire
UKG24	South Staffordshire	Staffordshire
UKG24	Stafford	Staffordshire
UKG24	Staffordshire Moorlands	Staffordshire
UKG24	Tamworth	Staffordshire
UKJ21	Brighton and Hove	Surrey and Sussex
UKJ22	Eastbourne	Surrey and Sussex
UKJ22	Hastings	Surrey and Sussex
UKJ22	Lewes	Surrey and Sussex
UKJ22	Rother	Surrey and Sussex
UKJ22	Wealden	Surrey and Sussex
UKJ23	Elmbridge	Surrey and Sussex
UKJ23	Epsom and Ewell	Surrey and Sussex
UKJ23	Guildford	Surrey and Sussex
UKJ23	Mole Valley	Surrey and Sussex
UKJ23	Reigate and Banstead	Surrey and Sussex
UKJ23	Runnymede	Surrey and Sussex
UKJ23	Spelthorne	Surrey and Sussex
UKJ23	Surrey Heath	Surrey and Sussex
UKJ23	Tandridge	Surrey and Sussex
UKJ23	Waverley	Surrey and Sussex
UKJ23	Woking	Surrey and Sussex
UKJ24	Adur	Surrey and Sussex
UKJ24	Arun	Surrey and Sussex
UKJ24	Chichester	Surrey and Sussex
UKJ24	Crawley	Surrey and Sussex
UKJ24	Horsham	Surrey and Sussex
UKJ24	Mid Sussex	Surrey and Sussex
UKJ24	Worthing	Surrey and Sussex
UKC13	Darlington	Tees Valley
UKC11	Hartlepool	Tees Valley
UKC12	Middlesbrough	Tees Valley
UKC12	Redcar and Cleveland	Tees Valley
UKC11	Stockton-on-Tees	Tees Valley
UKJ11	Bracknell Forest	Thames Valley (Berks, Bucks, Oxfs)
UKJ12	Milton Keynes	Thames Valley (Berks, Bucks, Oxfs)
UKJ11	Reading	Thames Valley (Berks, Bucks, Oxfs)
UKJ11	Slough	Thames Valley (Berks, Bucks, Oxfs)
UKJ11	West Berkshire	Thames Valley (Berks, Bucks, Oxfs)
UKJ11	Windsor and Maidenhead	Thames Valley (Berks, Bucks, Oxfs)
UKJ11	Wokingham	Thames Valley (Berks, Bucks, Oxfs)
UKJ13	Aylesbury Vale	Thames Valley (Berks, Bucks, Oxfs)
UKJ13	Chiltern	Thames Valley (Berks, Bucks, Oxfs)
UKJ13	South Bucks	Thames Valley (Berks, Bucks, Oxfs)
UKJ13	Wycombe	Thames Valley (Berks, Bucks, Oxfs)
UKJ14	Cherwell	Thames Valley (Berks, Bucks, Oxfs)
UKJ14	Oxford	Thames Valley (Berks, Bucks, Oxfs)
UKJ14	South Oxfordshire	Thames Valley (Berks, Bucks, Oxfs)
UKJ14	Vale of White Horse	Thames Valley (Berks, Bucks, Oxfs)
UKJ14	West Oxfordshire	Thames Valley (Berks, Bucks, Oxfs)
UKK12	Bath and North East Somerset	West of England
UKK11	Bristol, City of	West of England
UKK12	North Somerset	West of England
UKK12	South Gloucestershire	West of England
UKE41	Bradford	West Yorkshire
UKE43	Calderdale	West Yorkshire
UKE43	Kirklees	West Yorkshire
UKE42	Leeds	West Yorkshire
UKE43	Wakefield	West Yorkshire
